# Supplementary material for: Machine Learning-Powered Smart Sensing of Copper Ions in Water Based on a Carbon Dot-Incorporated Hydrogel Platform: An Easy Path from Bench to Onsite Detection
Source: Sensors (Basel). 2026 Mar 31;26(7):2142. doi: 10.3390/s26072142 (PMC13074651; doi:10.3390/s26072142)
Supplement: Supplementary file 1 [file sensors-26-02142-s001.zip]

Archive with 1 entries (1 files):
- sensors-4173573-supplementary.pdf
